# Supplementary material for: Growth hormone combined with estrogen improves intrauterine adhesion fibrosis by downregulating endometrial microbial citraconic acid to target β-catenin protein
Source: mSystems. 2025 Jun 5;10(7):e01692-24. doi: 10.1128/msystems.01692-24 (PMC12282089; doi:10.1128/msystems.01692-24)
Supplement: Table S1 — Results of untargeted metabolomics analysis of serum metabolites after treatment of IUA mice. [file msystems.01692-24-s0003.xlsx]

## Sheet: Sheet1
Supplementary Table I Results of untargeted metabolomics analysis of serum metabolites in mice after treatment of IUA mice with Estrogen, rrGH, and Estrogen + rrGH, respectively.
sample	class	1,4-Xylene	12(S)HETE	1-Aminocyclopentanecarboxylic acid	1-AMINOCYCLOPROPANECARBOXYLATE	1-Aminopropan-2-ol	1-Methyl-2-pyrrolidone	1-Methylhistidine	1-Methylhydantoin	1-METHYL-L-HISTIDINE	1-Methyluric Acid	1-NAPHTHYLAMINE	2,4-Dihydroxybenzoic Acid	2,4-Dihydroxypyrimidine-5-carboxylic acid	2,6-Dihydroxybenzoic acid	2-AMINOISOBUTYRATE	2-Methyl-3-ketovaleric acid	2-METHYLMALEATE	2-Methylsuccinic Acid	3-(Methylthio)propionaldehyde	3,4,5-Trimethoxybenzoic Acid	3-Aminobutyric acid	3-Guanidinopropionic acid	3-HYDROXYBENZALDEHYDE	3-HYDROXYBUTANOATE	3-Indolepropionic acid	3-Methoxyanthranilic acid	3-Methylguanine	3-Methylhistidine	3-Pyridylacetic acid	4-AMINOBENZOATE	4-COUMARATE	4-GUANIDINOBUTANOATE	4-Hydroxyquinoline	4-Oxopentanoate(Levulinic acid)	4-Oxovaleric acid	4-PYRIDOXATE	5,6-Dihydro-5-Methyluracil	5-AMINOPENTANOATE	5-HYDROXYINDOLEACETATE	5-Oxo-2-tetrahydrofurancarboxylic acid	6-Aminocaproic Acid	6-Methylnicotinamide	7-DEHYDROCHOLESTEROL	7-Methylguanine	9-Methyluric acid	Acetoacetamide	Adenosine monophosphate	Allantoin
QC1	NA	1256.41	815.984	967.348	978.205	1183.66	952.033	1059.36	803.353	1034.08	783.483	958.392	769.298	743.952	755.528	954.098	754.773	693.691	770.116	833.687	876.978	1194.94	775.53	929.604	740.034	1007.88	1009.98	1062.35	1034.61	948.294	942.961	986.15	1017.64	971.657	768.063	935.41	820.42	793.596	995.694	944.189	697.616	810.525	906.674	1057.97	1058.23	788.058	884.511	985.06	738.081
A1	Control	382.775	601.835	1116.46	960.866	1774.3	588.366	862.128	935.733	843.297	405.16	1132.14	1320.42	787.283	1296.78	740.436	1183.27	539.587	43.5458	2291.32	246.055	462.606	588.266	1297.82	700.03	2944.56	886.622	728.193	843.73	608.883	605.459	1009.42	1674.77	1200.45	1168.96	478.709	458.725	812.973	1658.64	1245.87	542.64	846.156	3564.97	920.542	725.373	407.526	703.103	1222.05	512.037
A2	Control	1019.86	1380.17	732.897	754.445	1187.54	800.35	1109.44	846.371	1655.69	1248.6	993.61	1134.39	929.513	1114.08	822.408	1004.02	440.858	51.4421	2351.07	87.5558	1229.98	1017	556.981	479.453	1495.77	511.887	1303.52	1656.54	986.31	980.763	870.532	1232.65	1035.83	1091.23	270.639	2232.84	894.353	962.429	1290.92	443.353	728.547	2854.63	710.285	1298.47	1255.9	891.714	915.125	907.206
A3	Control	761.209	939.037	1137.86	1030.93	1527.64	919.967	1410.89	865.753	1357.13	957.019	578.309	1641.15	963.163	1611.78	880.843	585.845	845.831	199.297	2636.04	112.459	1431.67	948.879	1197.81	991.412	3441.23	1242.15	619.186	1357.83	1197.25	1190.52	894.297	1510.38	1238.12	457.265	1600.1	551.305	956.566	680.966	1471.02	850.616	950.216	1072.37	1320.14	616.788	962.608	880.299	869.308	776.423
A4	Control	563.187	928.393	847.167	776.744	1480.43	1510.77	1946.23	2038.3	1225.91	159.18	908.706	2738.74	1633.36	2689.72	869.528	1640.7	1161.82	26.482	1589.89	23.5995	1574.38	1914.59	1652.29	2332.43	1668.4	980.757	512.337	1226.54	796.17	791.692	786.067	687.56	976.905	1496.61	515.084	1971.78	1585.38	258.179	1321.81	1168.39	1477.03	597.743	796.313	510.353	160.109	1067.59	642.412	1461.32
A5	Control	146.27	825.187	900.658	947.446	1320.78	825.132	1410.36	1527.31	1389.5	1618.6	1150.39	1452.94	1294.91	1426.93	641.865	1902.66	1246.04	81.6105	438.214	217.997	624.638	2275.49	1109.32	2058.78	2003.06	168.415	493.764	1390.21	942.16	936.861	1045.99	733.872	1161.52	2199.4	1983.45	2136.44	1554.86	1055.59	1522.86	1253.09	1506.35	507.963	537.322	491.851	1628.05	454.677	1015.35	1648.8
A6	Control	541.287	1374.67	1066.91	963.752	247.604	760.291	1288.26	1735.77	1166.06	1525.28	1182.9	3132.7	1861.2	3076.62	768.211	1960.2	1047.65	335.318	427.143	366.929	741.536	1385.51	1137.38	2103.69	3003.62	710.562	1005.78	1166.66	522.009	519.073	969.325	1419.78	1186.6	2134.93	880.603	1009.19	1608.05	604.321	1328.12	1053.58	877.114	5900.23	826.383	1001.89	1534.18	679.278	1051.92	1333.69
B1	IUA	1161.55	588.218	797.837	803.174	730.563	377.479	1408.01	1374.85	677.327	805.334	1264.32	2198.81	1171.61	2198.43	746.6	1931.61	1568.62	186.923	672.814	12.2136	1019.96	759.918	1741.85	2115.6	940.821	701.833	682.981	676.771	886.404	886.906	1135.99	993.701	1220.62	1716.84	1514.39	855.577	1209.65	1241.3	1098.77	1558.83	1383.8	495.896	817.967	681.961	809.473	1444.1	260.294	963.33
B2	IUA	480.858	457.675	553.415	857.271	233.784	705.757	1135.16	1192.74	768.63	1367.98	1075.16	1326.65	965.523	1326.42	730.916	1402.31	1770.2	33.4735	388.898	428.093	1235.92	972.282	1130.91	1044.79	964.55	1427.6	972.285	767.999	663.211	663.587	900.273	952.192	1062	1466.43	88.0444	1223.18	1216.13	1265.03	2661.86	1759.16	1344.67	215.445	315.611	970.833	1375.02	1261.84	1315.63	1063.76
B3	IUA	1512.26	1280.22	633.956	1132.26	1811.52	140.829	907.89	1040.32	459.614	807.073	1070.56	516.617	953.333	516.528	658.181	1250.03	1073.99	23.3639	783.564	181.476	905.265	766.794	1512.06	667.564	943.769	806.217	730.671	459.237	1019.82	1020.4	873.853	926.284	1119.46	861.369	697.814	219.992	1072.26	1779.77	757.735	1067.29	1320.07	2013.85	435.02	729.579	811.222	1123.01	632.395	1027.04
B4	IUA	990.366	1478.6	629.4	1055.93	1584.95	419.243	670.083	944.858	490.193	713.225	381.529	573.02	1736.68	572.921	582.305	1348.76	1242.13	49.1505	603.391	164.273	368.888	745.313	1545.24	1099.7	1047.76	1359.52	438.136	489.791	899.45	899.96	910.154	1029.25	1076.07	1115.68	382.874	204.124	1014.96	326.62	662.684	1234.38	1274.97	5289.16	1394.54	437.481	716.891	1122.07	708.253	965.417
B5	IUA	852.377	565.538	812.928	958.637	654.452	1185.85	612.921	1083.23	981.104	1159.33	1028.7	838.218	1342.88	838.073	923.007	1074.55	1265.83	95.3178	1195.69	533.384	2370.41	1382.09	749.669	1342.16	1642.56	756.71	834.968	980.299	1005.96	1006.53	847.391	787.362	1043.27	841.425	437.755	2516.49	1102.48	1191.62	1218.95	1257.93	1215.98	483.293	317.897	833.72	1165.29	581.354	1548.44	1117.79
B6	IUA	2170.52	1007.7	596.61	990.435	950.65	292.782	1336.68	1166.6	595.923	882.096	1074.79	932.626	1379.83	932.465	714.651	1373.33	1079.99	46.859	241.598	314.035	1230.36	805.148	736.448	1028.78	1045.22	746.924	520.499	595.434	326.705	326.89	953.476	973.494	1097.45	1257.35	833.633	590.45	1193.43	660.266	1565.97	1073.25	1471.76	3211.33	882.718	519.721	886.63	1066.5	1124.62	1116.18
QC2	NA	619.936	1085.77	1024.69	1019.25	738.198	984.676	1056.32	1155.71	962.108	1103.03	1024.45	1123.57	1149.11	1123.38	1018.61	1173.36	1164.26	1195.62	1146.31	1031.78	679.625	1121.25	1032.46	1184.98	1132.81	1063.78	951.803	961.319	1035.34	1035.93	1009.83	973.412	1019.54	1123.78	1149.14	1115.24	1157.14	992.9	1043.04	1157	1142.02	1031.8	984.261	950.381	1108.7	1059.42	1002.3	1171.82
C1	Estrogrn	1882.69	1947.38	1075.44	1087	1597.03	580.309	880.112	1235.88	618.426	1267.45	1051.22	1332.92	2313.37	1338.25	1353.04	942.654	1395.49	13.6704	1121.37	177.036	299.24	844.318	2665.62	1114.78	813.927	728.447	458.896	617.064	1256	1259.83	1456.66	1572.38	966.273	1106.33	2484.2	624.876	1070.49	558.323	658.242	1419.09	1071.7	2670.82	2657.02	457.674	1280.4	1305.91	264.852	930.441
C2	Estrogrn	414.668	1228.79	1103.9	831.162	497.732	592.978	838.217	1286.92	1179.34	1192.06	898.689	1331.57	797.346	1336.89	1287.66	569.404	1344.79	19.483	1130.33	276.597	1486.85	1270.41	1219.39	660.823	1430.71	608.474	1325.65	1176.75	1343.48	1347.57	1289.82	890.813	852.467	574.534	527.893	1076.9	1105.67	137.177	413.088	1367.53	1149.04	46.5964	2196.34	1322.12	1204.23	1029.98	741.253	1194.19
C3	Estrogrn	1937.85	971.015	1558.11	811.659	311.731	190.488	415.135	1183.63	713.813	656.023	748.348	3084.7	1083.06	3097.03	1149.4	794.204	1958.24	83.0761	2645.18	165.362	538.864	1198.03	915.672	925.023	1342.32	992.654	1560.23	712.242	1505.69	1510.28	1247.65	1267.84	706.296	881.817	431.245	896.72	1002.18	675.849	569.47	1991.35	846.49	14.157	1141.29	1556.07	662.722	457.968	1005.82	1032.55
C4	Estrogrn	449.144	1466.01	989.333	943.798	1487.69	448.299	531.156	1017.24	887.148	1935.01	836.855	1828.36	640.763	1828.24	1029.94	1203.78	542.434	179.081	6841.1	484.328	1476.01	799.725	1837.93	862.834	2213.94	252.306	1957.14	887.853	1261.36	1263.28	956.537	1101.44	789.875	1645.08	856.272	2440.25	1046.06	1015.21	839.922	556.967	857.839	446.009	741.642	1951.23	1934.97	1059.64	481.123	1786.21
C5	Estrogrn	1151.04	2181.98	1900	1006.72	556.765	3353.52	705.778	1098.67	1606.25	1651.79	668.019	1333.02	972.885	1332.94	2011.94	434.849	765.447	34.3058	3604.28	37.7122	1874.34	1092.47	909.956	859.96	1074.7	400.445	2350.22	1607.53	1429.98	1432.16	1218.26	1168.98	591.135	430.448	427.371	1014.15	1065.78	1761.69	1740.56	785.955	749.341	12.9545	1130.92	2343.13	1651.75	1046.82	1064.95	1336.53
C6	Estrogrn	660.961	2375.11	1603.7	1047.45	1260.73	2333.68	1288.09	1342.87	1202.09	1563.16	949.279	1776.56	1961.14	1776.45	1814.39	717.407	1053.23	39.2947	708.498	209.818	588.497	918.311	1416.58	97.3243	1105.53	909.442	997.025	1203.04	1510.65	1512.95	1411.59	1306.57	520.527	861.365	242.029	970.951	1109.8	951.678	1296.3	1081.45	981.074	7.81821	519.979	994.015	1563.13	1463.71	748.181	1297.52
D1	rhGH	1662.63	1959.43	692.042	973.359	663.793	434.03	541.872	1035.25	1083.35	1408.15	884.128	539.606	1085.66	539.369	1343.62	454.62	1264.25	3972.3	266.181	2302.22	905.553	1050.34	709.991	886.784	517.603	865.909	1374.89	1083.78	784.245	784.818	921.79	422.549	813.759	657.972	71.0855	2012.07	1115.17	1089.25	564.923	1278.15	869.978	1154.67	1176.92	1370.87	1405.89	1006.91	417.888	1122.86
D2	rhGH	2662.71	958.166	1320.7	898.232	158.086	431.002	929.243	772.571	940.867	1756.88	901.591	2189.88	633.549	2188.92	1010.76	1383.44	878.744	4353.53	3033.34	4891.77	768.358	887.901	658.093	606.489	1643.67	982.42	1523.08	941.243	1171.44	1172.3	807.666	663.932	857.839	1464.76	211.768	1807.52	1003.9	815.524	602.357	888.409	983.405	2595.04	594.097	1518.62	1754.06	785.447	1712.29	1347.92
D3	rhGH	1612.96	1261.54	766.701	1049.6	2370.8	182.676	739.694	820.176	740.541	1844.83	363.075	1049.6	696.001	1049.14	997.038	1146.69	2070.95	4380.79	709.4	5113.92	555.006	949.209	632.409	1016.35	2228.55	976.707	1393.47	740.837	815.982	816.578	940.116	481.309	966.03	713.465	578.492	1629.6	529.634	751.55	1108.96	2093.73	245.542	4.35767	673.248	1389.39	1841.87	512.106	1251.71	1210.43
D4	rhGH	1595.76	1000.06	695.075	830.186	927.384	487.83	262.44	1166.55	517.771	1196.81	1010.94	1656.6	1353.99	1655.88	993.392	1059.8	1426.28	5012.28	1526.56	4891.39	832.842	770.238	1869.09	1176.94	1481.49	1343.7	1037.42	517.978	1027.06	1027.81	980.238	704.77	969.185	1160.47	516.048	943.472	1026.41	240.668	562.155	1441.97	1221.17	217.732	1907.22	1034.38	1194.89	894.752	829.119	1049.83
D5	rhGH	994.99	878.534	785.936	1033.17	659.035	1333.35	50.4036	376.809	378.866	692.057	1176.58	976.542	1105.18	975.683	1104.65	1367.68	1984.3	9507.06	921.831	5568.51	384.126	761.693	558.445	602.315	1357.51	926.169	1121.39	379.01	930.059	931.213	719.554	965.544	934.032	1150.69	2131.77	371.935	925.417	1215.33	514.679	2014.36	1159.33	3101.74	2676.72	1117.14	691.156	418.735	1290.89	873.812
D6	rhGH	793.598	1803.04	755.773	953.154	200.551	423.564	392.3	1328.39	807.934	1318.91	1239.55	1303.09	1383.24	1301.95	1243.76	835.979	689.631	5359.75	230.381	4843.26	1026.85	855.072	1764.63	1059.86	688.945	898.192	1207.2	808.241	968.058	969.26	1026.69	597.255	987.418	657.415	3159.41	1749.83	1255.25	1042.58	645.54	700.077	1224.39	7.73058	1083.81	1202.62	1317.19	1075.44	672.252	1218.95
QC3	NA	1074.44	1045.84	1005.19	1009.56	941.648	1181.88	1100.64	1014.54	1020.24	1072.19	1240.58	1012.27	1004.66	1011.38	999.753	1038.09	985.215	987.931	806.269	982.176	1153.88	1022.82	1057.09	1047.22	706.381	699.235	973.636	1020.62	961.492	962.685	993.948	997.28	1006.78	1062.56	1077.49	1052.07	978.113	1163.28	980.68	1000.14	983.932	792.661	1189.9	969.942	1070.79	995.014	1011.92	1001.44
E1	Estrogen_rhGH	5906.27	1104.16	662.152	796.724	328.009	1244.78	684.356	1150.76	696.588	568.24	1273.99	423.328	682.616	422.956	705.795	489.357	666.568	62.3675	218.251	169.762	1109.8	634.154	641.756	1267.93	1365.69	233.382	392.103	696.852	645.009	645.81	987.082	1250.3	1017.92	357.344	3139.21	415.901	1151.48	1432.17	963.284	676.665	510.977	61.0711	1953.54	390.615	567.5	1012.49	716.552	796.18
E2	Estrogen_rhGH	1985.38	1321.97	973.359	1083.25	306.79	840.718	636.794	1025.63	739.165	647.078	998.058	487.405	564.897	486.976	1045.75	759.948	786.393	12.2983	920.234	13.6115	733.001	837.044	608.632	794.731	1018.51	617.956	706.705	739.446	833.238	834.272	846.569	1309.74	847.063	222.635	1513.35	1011.48	1099.85	1635.42	531.979	798.306	768.132	83.5593	1168.51	704.023	646.236	922.334	1083.44	887.883
E3	Estrogen_rhGH	965.372	492.727	871.688	991.056	444.386	4655.91	33.4067	970.43	796.856	1042.35	1262.44	869.486	1346.05	868.721	821.345	1477.73	424.479	187.879	619.099	13.3905	1208.44	750.175	1538.49	409.927	1711.43	614.435	1143.96	797.158	831.612	832.644	816.583	660.839	956.633	944.427	1705.01	902.892	1174.6	797.518	318.335	430.909	1022.96	2026.49	693.838	1139.62	1040.99	636.419	1058.68	1046.94
E4	Estrogen_rhGH	1345.37	588.691	1267.62	902.704	599.205	585.648	286.38	1219.03	651.691	645.722	2356.73	721.779	1345.83	721.08	693.416	1547.64	858.713	70.5734	524.83	228.391	339.078	988.249	1141.72	393.062	1373.92	1547.72	786.622	651.427	670.855	665.392	1158.39	743.72	1285.49	756.907	1211.06	1043.27	1020.51	479.474	501.349	872.085	1144.44	42.8747	1970.86	787.483	644.587	535.12	931.2	931.184
E5	Estrogen_rhGH	767.687	869.495	391.976	862.792	193.079	7703.29	2233.05	1078.47	1143.42	1142.28	1436.82	619.001	904.874	618.401	680.339	874.605	583.177	55.9556	504.709	235.313	246.01	835.982	2253.8	1276.64	962.206	662.324	1117.03	1142.96	679.949	674.412	786.945	568.609	768.722	778.236	2129.06	1231.09	1135.1	2384.92	356.281	592.258	1081.74	3.89354	1455.79	1118.25	1140.27	492.195	1112.46	1094.24
E6	Estrogen_rhGH	1885.52	806.891	1172.67	1007.63	918.881	3736.02	924.789	1226.39	994.927	1094.96	1973.66	898.655	1318.73	897.783	721.828	1230.28	796.876	32.8909	676.661	104.71	1209.53	864.746	2800.41	1053.63	1032.57	1352.61	922.549	994.524	803.582	797.038	1100.82	688.577	1124.39	1055.97	966.087	1192.17	1266.16	927.281	1131.63	809.285	1305.4	1.65708	1020.44	923.559	1093.03	788.551	1179.03	1142.82
QC4	NA	1047.41	976.062	1001.91	997.292	1165.97	859.721	562.545	957.79	988.773	967.422	629.73	1001.71	968.905	1000.74	1023.1	943.608	1060.73	963.63	1144.87	1092.63	974.967	984.446	960.808	927.424	1217.31	1211.61	1043.33	988.372	1055.51	1046.92	1010.96	1010.98	995.989	951.887	806.994	932.486	982.687	739.135	1013.51	1077.25	975.401	1217.53	622.638	1044.47	965.722	1048.97	1000.5	986.366
[truncated: 205 more columns]
